# Supplementary material for: FGF7 promotes load-bearing tendon regeneration and suppresses fibrosis
Source: Nat Commun. 2025 Dec 27;17:708. doi: 10.1038/s41467-025-67355-7 (PMC12820144; doi:10.1038/s41467-025-67355-7)
Supplement: Supplementary file 4 — source data [file 41467_2025_67355_MOESM4_ESM.xlsx]

## Sheet: Figure 1b, d, f, g, h
figure 1b body length(cm)
group	Wildtype								Fgf7-/-
	Exp.1	Exp.2	Exp.3	Exp.4	Exp.5	Exp.6	Exp.7	Exp.8	Exp.1	Exp.2	Exp.3	Exp.4	Exp.5	Exp.6	Exp.7	Exp.8
7d	7	6.4	6.8	6.6	6.7	6.3	6.5	6.7	7	6.8	6.7	6.5	6.9	6.5	6.6	6.9
14d	8.1	8.3	8.3	8.8	8.7	8.6	8.5	8.5	8.1	8.4	8.3	8.5	8.4	8.9	8.5	8.2
21d	9.8	10.1	9.5	10.2	9	10.3	9.9	9.6	10.5	9.9	10.5	9.7	9	9.5	9.4	10.1
10w	14	13.6	14.1	14.5	13.4	14	13.9	13.8	14.1	13.9	14.5	14.3	13.8	13	13.5	14.2
figure 1b body weight(g)
group	Wildtype								Fgf7-/-
	Exp.1	Exp.2	Exp.3	Exp.4	Exp.5	Exp.6	Exp.7	Exp.8	Exp.1	Exp.2	Exp.3	Exp.4	Exp.5	Exp.6	Exp.7	Exp.8
7d	3.3	3.4	3.1	3.8	2.8	3.9	3	3.6	3	3.2	3.7	3.5	4	3.9	2.9	3.5
14d	6	4.7	5.9	5	5.6	5.7	5.2	5.9	4.9	5.1	5.9	5.2	4.9	5	6.1	5.5
21d	11.2	12.9	11	11	12.3	11.9	11.7	12.4	10.9	10.5	10.1	11.5	11.8	12.1	12.4	12
10w	16.1	16.4	15.9	15.6	15.8	15.8	16.4	16.2	15.7	16	16.1	16.3	15.3	16.5	16.4	16.4
figure 1d hanging time in the wire hang test(Sec)
group	Wildtype								Fgf7-/-
	Exp.1	Exp.2	Exp.3	Exp.4	Exp.5	Exp.6	Exp.7	Exp.8	Exp.1	Exp.2	Exp.3	Exp.4	Exp.5	Exp.6	Exp.7	Exp.8
7d	27	11	8	5	11	8	16	14	11	5	22	15	1	8	11	16
14d	17	11	5	12	14	22	37	17	14	15	7	11	12	45	10	24
21d	29	34	30	42	46	43	53	64	25	24	28	17	28	22	23	41
10w	300	300	300	194	265	300	124	300	69	97	125	106	65	121	55	168
figure 1f maximum running speed in the treadmill exhaustion test(cm/s)
group	Wildtype											Fgf7-/-
	Exp.1	Exp.2	Exp.3	Exp.4	Exp.5	Exp.6	Exp.7	Exp.8	Exp.9	Exp.10	Exp.11	Exp.1	Exp.2	Exp.3	Exp.4	Exp.5	Exp.6	Exp.7	Exp.8	Exp.9	Exp.10	Exp.11
21d	28.5	29	30	29.5	29.67	30.17	30.17	30.33	32.5	32.83	33.33	23	23.33	25.5	17.78	18.67	20.33	22.33	23.83	25.17	20	21.67
10w	71.83	73.67	75.77	79	79.5	81	81.17	82	82.83	84.17	85.67	41.67	41.84	44.17	46.17	47.33	48.5	51.83	53.17	55.5	57.67	58.5
figure 1g maximum running distance in the treadmill exhaustion test(m)
group	Wildtype											Fgf7-/-
	Exp.1	Exp.2	Exp.3	Exp.4	Exp.5	Exp.6	Exp.7	Exp.8	Exp.9	Exp.10	Exp.11	Exp.1	Exp.2	Exp.3	Exp.4	Exp.5	Exp.6	Exp.7	Exp.8	Exp.9	Exp.10	Exp.11
21d	72	75.1	80.8	78.4	79	81.6	81.6	82.2	94.8	86.5	99.4	47.5	48.9	59.5	27.9	30.9	36.8	44.4	50.8	56.4	35.3	41.8
10w	466.4	489.7	518	564.9	572	595.3	597.7	610.8	623.2	643.2	665.3	157.1	159.5	176.8	193.1	202.2	212.8	243.9	255.4	279.4	300.9	309.6
figure 1h maximum running time in the treadmill exhaustion test(Sec)
group	Wildtype											Fgf7-/-
	Exp.1	Exp.2	Exp.3	Exp.4	Exp.5	Exp.6	Exp.7	Exp.8	Exp.9	Exp.10	Exp.11	Exp.1	Exp.2	Exp.3	Exp.4	Exp.5	Exp.6	Exp.7	Exp.8	Exp.9	Exp.10	Exp.11
21d	471	490	500	503	505	510	510	512	554	561	566	382	388	428	289	306	336	370	398	421	319	350
10w	1268	1300	1338	1399	1410	1439	1440	1458	1471	1497	1523	723	731	769	805	827	849	911	931	975	1013	1030
	figure 3e
		ARS			Alcian blue			Oil red
	group	CD26+	Sema5a+		CD26+	Sema5a+		CD26+	Sema5a+
	Exp.1	0.371	0.521		322.545	297.992		0.2461	0.021
	Exp.2	0.3165	0.583		281.351	283.006		0.32165	0.033
	Exp.3	0.3456	0.571		376.812	321.058		0.27856	0.061
	Avrg	0.344367	0.558333		326.903	300.685		0.282103	0.0383333
	figure 3f
	Top
	group	CD26+Sema5a-				CD26-Sema5a-				CD26+Sema5a+				CD26-Sema5a+
		Exp.1	Exp.2	Exp.3	Avrg	Exp.1	Exp.2	Exp.3	Avrg	Exp.1	Exp.2	Exp.3	Avrg	Exp.1	Exp.2	Exp.3
	Day 10	28.8	30.8	28.2	29.2667	21.5	21.6	21.2	21.4333	27	25.7	27.9	26.8667	22.7	21.9	22.7
	Day 0	99.2	99.3	99.4	99.3	0.6	0.6	0.6	0.6	0.2	0.1	0	0.1	0	0	0
	Bottom
	group	CD26+Sema5a-				CD26-Sema5a-				CD26+Sema5a+				CD26-Sema5a+
		Exp.1	Exp.2	Exp.3	Avrg	Exp.1	Exp.2	Exp.3	Avrg	Exp.1	Exp.2	Exp.3	Avrg	Exp.1	Exp.2	Exp.3
	Day 10	0	0.035	0	0.0116667	10.2	9.7	10.5	10.1333	0.2	0.069	0.12	0.129667	89.6	90.2	89.4
	Day 0	0.4	0.5	0.6	0.5	11.3	10.2	9	10.1667	0.1	0.2	0.2	0.166667	88.2	89.1	90.2

## Sheet: Figure 2c, e, i, k
figure 2c patellar tendon thickness (μm)														figure 2c patellar tendon paratenon thickness (μm)
group	Wildtype						Fgf7-/-							group	Wildtype						Fgf7-/-
	Exp.1	Exp.2	Exp.3	Exp.4	Exp.5	Exp.6	Exp.1	Exp.2	Exp.3	Exp.4	Exp.5	Exp.6			Exp.1	Exp.2	Exp.3	Exp.4	Exp.5	Exp.6	Exp.1	Exp.2	Exp.3	Exp.4	Exp.5	Exp.6
14d	133.6	144.4	75.6	85.4	141.3	136.5	80.2	120.1	127.9	130	110.8	106.4		14d	10.5	8.1	8	9.5	11.5	11.7	5.7	7.1	13.3	9.6	10.7	9.2
21d	226.4	240	209.6	208.2	244.1	205.91	77.8	69.8	90.1	72.5	38.1	56.3		21d	21.2	15.4	19.7	13.8	20	22	5.8	6.2	8.8	5.4	9.4	8.2
10w	313.4	315.8	250.5	265.5	243.2	299.5	89	59.9	61.2	146.5	73	166.7		10w	26.1	16.3	20.2	27	22	20.1	10.5	13	9	16.9	14.5	9.9
figure 2e Achilles tendon thickness (μm)														figure 2e Achilles tendon paratenon thickness (μm)
group	Wildtype						Fgf7-/-							group	Wildtype						Fgf7-/-
	Exp.1	Exp.2	Exp.3	Exp.4	Exp.5	Exp.6	Exp.1	Exp.2	Exp.3	Exp.4	Exp.5	Exp.6			Exp.1	Exp.2	Exp.3	Exp.4	Exp.5	Exp.6	Exp.1	Exp.2	Exp.3	Exp.4	Exp.5	Exp.6
14d	141.9	151.4	199.9	153.6	193.1	158.9	151	187.4	153.4	133.8	154.9	197.6		14d	13.5	11.4	14.2	14.3	14.4	12.7	14.2	14.5	12.5	11.9	11.4	11.9
21d	251.2	187.5	283.5	312.9	240	303.5	147.4	184.7	146.4	195.6	187.3	113.6		21d	38	24.6	36.3	30.2	28.6	30.3	15.4	18.4	14.4	11.3	14.6	14.8
10w	322.7	361.6	272.1	289	287.1	194.1	178	167.6	138	151.7	228.2	166		10w	20.1	13	22	21.7	21	21.3	9.5	10.6	9.6	13	9.6	7.5
	figure 2i the diameters distribution of Achilles tendon								figure 2k the diameters distribution of patellar tendon
	diameters range	Wildtype		Fgf7-/-					diameters range	Wildtype		Fgf7-/-
	10	3		0.9					10	0.7		0.8
	25	12.6		8.2					25	3.5		4.5
	40	10.6		11.3					40	9.1		13.9
	55	6.8		8.2					55	9.5		11
	70	4.9		4.7					70	9.2		11.9
	85	5.2		4.8					85	9		10.1
	100	5.4		4.9					100	5.4		11.2
	115	6.2		3.9					115	7.9		10.9
	130	6.6		4.8					130	9.3		8.3
	145	8.6		4.2					145	9.1		8
	160	8.2		3.3					160	10.3		6.8
	175	9.1		1					175	7.9		2.1
	190	7		0.3					190	6.8		0.5
	205	3.7		0					205	2		0
	220	1.6		0					220	0.4		0
	235	0.3		0					235	0		0
	250	0		0

## Sheet: Figure 3a,c,d,e,h
figure 3a qRT-PCR for mice tendon tissues								figure 3e Immunofluorescence statistical analysis for mice tendon tissues
group	Wildtype			Fgf7-/-				group	Wildtype				Fgf7-/-
gene	Exp.1	Exp.2	Exp.3	Exp.1	Exp.2	Exp.3		Protein	Exp.1	Exp.2	Exp.3	Exp.4	Exp.1	Exp.2	Exp.3	Exp.4
Dcn	1.26264	1.03437	0.765671	0.135517	0.438721	0.286566		COL1A1	1.26	0.97	0.8	0.98	0.68	0.73	0.49	0.56
Tnc	1.14122	0.952836	0.919632	0.162441	0.652827	0.204008		TNMD	0.9	0.99	1.03	0.94	0.2	0.27	0.3	0.27
Col1a1	0.983356	1.01859	0.99837	0.111306	0.306282	0.456187		COL3	0.7	1.09	1.21		2.76	2.39	2.54	2.3
Scx	1.04634	1.34322	0.711507	0.181049	0.491549	0.534654		ACTA2	0.9	0.89	1.09	1.13	2.35	1.57	1.63	1.4
Mkx	1.21579	1.05715	0.778043	0.123079	0.489543	0.000213959
Egr1	0.890136	1.13137	0.992975	0.298622	0.571751	0.439476		figure 3h fluorescence analysis of GFP protein expression for mice tendon tissues
								group	ScxGFP								Fgf7-/- ScxGFP
									Exp.1	Exp.2	Exp.3	Exp.4	Exp.5	Exp.6	Exp.7	Exp.8	Exp.1	Exp.2	Exp.3	Exp.4	Exp.5	Exp.6	Exp.7	Exp.8
								GFP	0.84	1.11	1.11	1.12	0.87	0.86	1.12	0.98	0.53	0.23	0.39	0.35	0.37	0.16	0.48	0.4
figure 3d Western blot statistical analysis for mice tendon tissuess
group	Wildtype			Fgf7-/-
Protein	Exp.1	Exp.2	Exp.3	Exp.1	Exp.2	Exp.3
ACTA2	0.672295	0.995856	0.750836	2.11563	2.54982	2.79276
COL1	0.901247	1.07149	1.02726	0.566132	0.642368	0.563317

## Sheet: Figure 4b,c,d,e,f,h
figure 3b Immunofluorescence staining of KI67 protein positivity rate
group	rFGF7			Control			AZD4547
Protein	Exp.1	Exp.2	Exp.3	Exp.1	Exp.2	Exp.3	Exp.1	Exp.2	Exp.3
KI67	83.33	83.33	100	28.57	66.66	50	16.67	25	16.67
figure 4c statistical analysis of EDU positivity rate
group	rFGF7			Control			AZD4547
Protein	Exp.1	Exp.2	Exp.3	Exp.1	Exp.2	Exp.3	Exp.1	Exp.2	Exp.3
EDU	60	50	60	25	40	28.57	20	16.67	20
figure 4d statistical analysis of CFU-F assay
group	rFGF7			Control			AZD4547
Protein	Exp.1	Exp.2	Exp.3	Exp.1	Exp.2	Exp.3	Exp.1	Exp.2	Exp.3
CFU	22	20	18	15	13	13	1	3	3
figure 4e statistical analysis of Sirius Red assay
group	rFGF7				Control				AZD4547
Protein	Exp.1	Exp.2	Exp.3	Exp.4	Exp.1	Exp.2	Exp.3	Exp.4	Exp.1	Exp.2	Exp.3	Exp.4
OD at 540nm	0.48	0.51	0.47	0.36	0.32	0.32	0.32	0.33	0.23	0.22	0.21	0.21
figure 4e statistical analysis of Masson assay
group	rFGF7				Control				AZD4547
Protein	Exp.1	Exp.2	Exp.3	Exp.4	Exp.1	Exp.2	Exp.3	Exp.4	Exp.1	Exp.2	Exp.3	Exp.4
Masson positive area	0.78	0.86	0.74	1.01	0.52	0.5	0.49	0.49	0.33	0.27	0.32	0.29
figure 4f qRT-PCR for hTSPCs
group	rFGF7			Control
Protein	Exp.1	Exp.2	Exp.3	Exp.1	Exp.2	Exp.3
COL1A1	0.987465	0.98	1.04	4.05	3.85	4.3
MKX	0.96	0.99	1.05	3.87	3.82	4.26
BGN	0.95	0.95	1.05	4.55	4.49	5.01
figure 4h fluorescence analysis of protein expression for hTSPCs
group	rFGF7			Control			AZD4547			AZD4547+rFGF7
Protein	Exp.1	Exp.2	Exp.3	Exp.1	Exp.2	Exp.3	Exp.1	Exp.2	Exp.3	Exp.1	Exp.2	Exp.3
COL1A1	1.16	1.28	1.3	1.03	0.97	1	0.39	0.37	0.38	0.4	0.38	0.45
MKX	1.76	1.66	1.79	0.94	0.96	1.1	0.66	0.65	0.59	0.63	0.62	0.65
EGR1	1.9	1.75	1.87	0.99	1.09	0.92	0.53	0.43	0.54	0.58	0.54	0.51
ACTA2	0.59	0.62	0.55	1.01	1.04	0.95	1.46	1.47	1.53	1.56	1.47	1.36
COL3	0.77	0.72	0.77	0.95	0.97	1.08	1.3	1.6	1.7	1.21	1.57	1.66

## Sheet: Figure 5g
figure 5g the rate for the co-expression of Lox and Uts2r in Achilles's tendon tissue
group	Wildtype				Fgf7-/-
rate	Exp.1	Exp.2	Exp.3	Exp.4	Exp.1	Exp.2	Exp.3	Exp.4
Uts2r+Lox+	3.03	2.38	5.71	3.23	46.88	51.52	35.9	42.5

## Sheet: Figure 6 e,h
figure 6e the rate for the co-expression of Lox and Uts2r in Achilles's tendon tissue of ProTracer mice and Fgf7-/-ProTracer mice
group	ProTracer mice						Fgf7-/-ProTracer mice
rate	Exp.1	Exp.2	Exp.3	Exp.4	Exp.5	Exp.6	Exp.7	Exp.8	Exp.1	Exp.2	Exp.3	Exp.4	Exp.5	Exp.6	Exp.7	Exp.8
Uts2r+Lox+	4.17	5.56	4	4.76	3.33	5	0	5.26	57.14	52.63	61.11	62.5	69.23	73.91	78.95	82.35
	figure 6h the rate for the co-expression of Lox and Uts2r in human normal tendon samples and tendinopathy samples
	group	ProTracer mice	Fgf7-/-ProTracer mice
		0	23.08
		5.56	34.29
		6.67	39.13
		15	51.11
		4.76	26.51
		0	31.25
		7.14	35.29
		4.76	40.59
		3.85	50
		0	39.53
		14.29	33.33
			27.78
			47.2
			23.01
			33.61
			37.04
			55.81
			26.67
			36.47
			15
			20.83
			40.98
			52.94
			67.39
			67.97
			65
			47.37
			20
			32.88
			75.61
			81.4
			47.62
			53.85
			40
			57.89
			35.71
			26.67
			58.82
			29.79
			30.36
			77.5
			86.05
			77.69
			59.65
			55.56
			30.91
			88.89
			18.75
			67.5
			64.29
			72.92
			47.37
			43.14
			25
			40.74
			38.64
			33.04
			42.86
			52.56
			15.79
			15.38
			38.24
			18.07
			30.3

## Sheet: Figure 8 b,c,d,e,f,g,h,i,j
figure 8b qRT-PCR for tendon explants									figure 8c fluorescence analysis of tendon explants from SCXGFP mice								figure 8d the diameters distribution of tendon explants
group	rFGF7			Control					group	rFGF7			Control				diameters range	rFGF7	Control
Gene	Exp.1	Exp.2	Exp.3	Exp.1	Exp.2	Exp.3				Exp.1	Exp.2	Exp.3	Exp.1	Exp.2	Exp.3		10	2.95	0.46
COL1A1	1.89	2.16	1.78	0.9	0.83	1.34			GFP	2.56	2.75	2.85	1.39	1	0.61		25	9.29	8.04
THBS4	2.32	2.59	2.08	1.03	0.92	1.06											40	9.29	13.58
TNMD	3.76	5.06	3.65	1.17	0.61	1.4											55	7.59	13.65
ACTA2	0.24	0.08	0.08	0.58	1.25	1.37											70	7.95	12.92
EGR1	4.4	2.64	5.2	2.32	0.63	0.68											85	5.8	13.45
COL3	0.02	0.03	0.03	1.28	0.87	0.9											100	8.39	11.47
																	115	7.68	11.56
figure 8e-j fluorescence analysis of tendon explants																	130	8.13	7.51
group	rFGF7			Control													145	8.75	4.15
Protein	Exp.1	Exp.2	Exp.3	Exp.1	Exp.2	Exp.3											160	8.66	2.7
THBS4	1.12	1.38	1.3	0.99	1.09	0.93											175	5.71	0.53
COL1A1	1.63	1.49	1.32	1.22	0.99	0.79											190	3.04	0
TNMD	1.57	1.65	1.42	0.91	1.21	1.14											205	1.25	0
ACTA2	0.56	0.68	0.83	0.95	1.01	1.04											220	0.98	0
COL3	0.34	0.36	0.35	0.96	0.98	1.05											235	0.71	0
EGR1	3.66	4.55	3.56	1.04	1.03	0.94											250	0.45	0
																	265	0.8	0
																	280	0.71	0
																	295	0.63	0
																	310	0.63	0
																	325	0.45	0
																	340	0.09	0
																	355	0.09	0

## Sheet: Figure 9 c,d,e,f,g,j,k,
figure 9c stride length(cm) of SD rats
group	Injury						GelMA						GelMA-c-FGF7						Sham
	Exp.1	Exp.2	Exp.3	Exp.4	Exp.5	Exp.6	Exp.1	Exp.2	Exp.3	Exp.4	Exp.5	Exp.6	Exp.1	Exp.2	Exp.3	Exp.4	Exp.5	Exp.6	Exp.1	Exp.2	Exp.3	Exp.4	Exp.5	Exp.6
2 weeks	8.51	7.81	9.05	8.94	9.73	8.85	9.95	10.28	9.38	8.99	9.6	9.41	11.12	10.98	10.66	10.12	10.11	11.69	13.16	12.87	13.8	14.12	12.09	12.44
4 weeks	9.01	10.59	10.69	9.57	10.47	9.21	10.02	9.91	10.52	9.99	9.51	10.46	12.1	12.03	11.77	11.12	11.44	11.17	13.69	14.43	12.99	13.27	11.7	12.74
figure 9d stride width(cm) of SD rats
group	Injury						GelMA						GelMA-c-FGF7						Sham
	Exp.1	Exp.2	Exp.3	Exp.4	Exp.5	Exp.6	Exp.1	Exp.2	Exp.3	Exp.4	Exp.5	Exp.6	Exp.1	Exp.2	Exp.3	Exp.4	Exp.5	Exp.6	Exp.1	Exp.2	Exp.3	Exp.4	Exp.5	Exp.6
2 weeks	2.5	2.25	2.9	2.39	2.69	2.81	3.21	2.95	3.37	3.09	2.74	3.67	4.38	4.12	3.79	3.99	3.34	3.54	4.01	4.06	3.97	4.87	3.98	3.24
4 weeks	3.01	3.06	3.24	2.99	3.21	2.93	3.12	3.41	2.98	3.33	2.43	3.19	4.28	3.98	3.81	3.74	4.15	4.32	3.76	3.87	4.11	4.09	3.65	3.59
figure 9e AI step length(cm) of SD rats
group	Injury						GelMA						GelMA-c-FGF7						Sham
	Exp.1	Exp.2	Exp.3	Exp.4	Exp.5	Exp.6	Exp.1	Exp.2	Exp.3	Exp.4	Exp.5	Exp.6	Exp.1	Exp.2	Exp.3	Exp.4	Exp.5	Exp.6	Exp.1	Exp.2	Exp.3	Exp.4	Exp.5	Exp.6
2 weeks	22.98	15.78	17.92	26.46	28.22	40.53	29.25	32.9	25.57	23.91	36.48	28.42	18.68	21.08	12.79	7.69	13.95	20.34	3.68	3.35	4.42	2.82	6.53	10.45
4 weeks	40.91	30.71	38.27	64.5	96.11	23.39	28.06	29.14	16.83	52.4	38.23	20.5	12.1	8.9	8.24	8.9	3.2	3.8	4.65	6.06	3.38	6.1	6.55	3.06
figure 9f AI tow spread(cm) of SD rats
group	Injury						GelMA						GelMA-c-FGF7						Sham
	Exp.1	Exp.2	Exp.3	Exp.4	Exp.5	Exp.6	Exp.1	Exp.2	Exp.3	Exp.4	Exp.5	Exp.6	Exp.1	Exp.2	Exp.3	Exp.4	Exp.5	Exp.6	Exp.1	Exp.2	Exp.3	Exp.4	Exp.5	Exp.6
2 weeks	5.18	3.77	3.99	2.5	10.92	8.04	3.78	3.55	2.81	3.75	3.39	2.52	3.25	3.39	2.99	3.41	1.38	1.09	0.68	1.46	1.01	0.79	0.58	0.62
4 weeks	1.26	2.38	1.52	1.39	1.97	1.49	2.65	2.14	2.01	1.63	3.54	4.36	0.95	0.64	0.09	0.59	0.75	0.9	0.26	0.92	0.57	0.75	0.75	0.73
figure 9g AI paw length(cm) of SD rats
group	Injury						GelMA						GelMA-c-FGF7						Sham
	Exp.1	Exp.2	Exp.3	Exp.4	Exp.5	Exp.6	Exp.1	Exp.2	Exp.3	Exp.4	Exp.5	Exp.6	Exp.1	Exp.2	Exp.3	Exp.4	Exp.5	Exp.6	Exp.1	Exp.2	Exp.3	Exp.4	Exp.5	Exp.6
2 weeks	7.44	7.77	8.82	9.17	6.88	7.85	8.9	8.57	8.42	10.1	6.31	6.08	3.61	3.15	3.32	3.51	3.8	4.52	2.92	3.18	3.59	2.78	1.61	3.22
4 weeks	5.65	6.05	15.09	12.28	11.7	10.32	8.38	4.16	4.7	3.4	3.42	10.07	1.62	1.91	1.94	1.39	1.95	1.52	2.07	1.72	1.56	1.74	2.05	3.14
figure 9j Max Speed(cm/s) of SD rats
group	Injury						GelMA						GelMA-c-FGF7						Sham
	Exp.1	Exp.2	Exp.3	Exp.4	Exp.5	Exp.6	Exp.1	Exp.2	Exp.3	Exp.4	Exp.5	Exp.6	Exp.1	Exp.2	Exp.3	Exp.4	Exp.5	Exp.6	Exp.1	Exp.2	Exp.3	Exp.4	Exp.5	Exp.6
2 weeks	26.17	27.17	28.33	31.67	27	28	30.33	34	34.01	26.5	37.5	35.5	44.83	45	48.17	50.5	41.83	46.83	57.33	55	58.17	56.17	56.33	61.34
figure 9j Time to exhaustion(sec) of SD rats
group	Injury						GelMA						GelMA-c-FGF7						Sham
	Exp.1	Exp.2	Exp.3	Exp.4	Exp.5	Exp.6	Exp.1	Exp.2	Exp.3	Exp.4	Exp.5	Exp.6	Exp.1	Exp.2	Exp.3	Exp.4	Exp.5	Exp.6	Exp.1	Exp.2	Exp.3	Exp.4	Exp.5	Exp.6
2 weeks	445	461	484	545	460	480	519	584	586	454	650	615	785	790	845	889	734	824	1011	969	1024	991	994	1082
figure 9j Distance to exhaustion(m) of SD rats
group	Injury						GelMA						GelMA-c-FGF7						Sham
	Exp.1	Exp.2	Exp.3	Exp.4	Exp.5	Exp.6	Exp.1	Exp.2	Exp.3	Exp.4	Exp.5	Exp.6	Exp.1	Exp.2	Exp.3	Exp.4	Exp.5	Exp.6	Exp.1	Exp.2	Exp.3	Exp.4	Exp.5	Exp.6
2 weeks	61.5	65.9	72	89.9	64.8	70.4	82.4	103.5	103.8	63.4	126	113.3	182.5	184.4	211	230.7	159.4	199.2	298.1	274.1	306.3	285.2	287.2	338.7
figure 9k Max Speed(cm/s) of SD rats
group	Injury						GelMA						GelMA-c-FGF7						Sham
	Exp.1	Exp.2	Exp.3	Exp.4	Exp.5	Exp.6	Exp.1	Exp.2	Exp.3	Exp.4	Exp.5	Exp.6	Exp.1	Exp.2	Exp.3	Exp.4	Exp.5	Exp.6	Exp.1	Exp.2	Exp.3	Exp.4	Exp.5	Exp.6
4 weeks	22	26.17	26.67	30	31.17	27.17	37.17	39.67	34.83	36	29.17	31.83	53.5	54	54.33	45.33	55.17	52.67	59.83	58.83	57.83	58.33	61.83	56.17
figure 9k Time to exhaustion(sec) of SD rats
group	Injury						GelMA						GelMA-c-FGF7						Sham
	Exp.1	Exp.2	Exp.3	Exp.4	Exp.5	Exp.6	Exp.1	Exp.2	Exp.3	Exp.4	Exp.5	Exp.6	Exp.1	Exp.2	Exp.3	Exp.4	Exp.5	Exp.6	Exp.1	Exp.2	Exp.3	Exp.4	Exp.5	Exp.6
4 weeks	371	445	453	516	537	466	643	692	600	623	501	549	943	950	951	796	973	927	1056	1036	1012	1031	1093	991
figure 9k Distance to exhaustion(m) of SD rats
group	Injury						GelMA						GelMA-c-FGF7						Sham
	Exp.1	Exp.2	Exp.3	Exp.4	Exp.5	Exp.6	Exp.1	Exp.2	Exp.3	Exp.4	Exp.5	Exp.6	Exp.1	Exp.2	Exp.3	Exp.4	Exp.5	Exp.6	Exp.1	Exp.2	Exp.3	Exp.4	Exp.5	Exp.6
4 weeks	43.5	61.4	63.6	81.2	87.3	66.4	124	142.8	108.8	116.6	76.5	90.9	259.6	263.8	267.7	186.4	275.3	250.6	324.3	312.3	301.9	308.1	345.7	285.4

## Sheet: Figure 10 c,d,f,h
figure 10c histological scoring of tendon tissue of SD rats
group	Control						GelMA						GelMA-c-FGF7
	Exp.1	Exp.2	Exp.3	Exp.4	Exp.5	Exp.6	Exp.1	Exp.2	Exp.3	Exp.4	Exp.5	Exp.6	Exp.1	Exp.2	Exp.3	Exp.4	Exp.5	Exp.6
2 weeks	12.5	11.5	11	9	8.5	10	9	10.5	11	9	11.5	8	6	5.5	5	7.5	5	4
figure 10d histological scoring of tendon tissue of SD rats
group	Injury						GelMA						GelMA-c-FGF7
	Exp.1	Exp.2	Exp.3	Exp.4	Exp.5	Exp.6	Exp.1	Exp.2	Exp.3	Exp.4	Exp.5	Exp.6	Exp.1	Exp.2	Exp.3	Exp.4	Exp.5	Exp.6
4 weeks	8.5	10	11	10.5	8	7	7	8	6	5.5	5.5	6.5	3	4	3.5	3	5	5
figure 10f fluorescence analysis of tendon tissue of SD rats
group	Injury						GelMA						GelMA-c-FGF7
	Exp.1	Exp.2	Exp.3	Exp.4	Exp.5	Exp.6	Exp.1	Exp.2	Exp.3	Exp.4	Exp.5	Exp.6	Exp.1	Exp.2	Exp.3	Exp.4	Exp.5	Exp.6
COL1A1	0.96	1.02	0.96	1.13	0.96	0.97	1.21	1.19	1.15	1	1.28	1.15	1.53	1.41	1.61	1.98	2.13	2.03
TNMD	1.04	1.05	1.05	0.98	0.92	0.96	1.04	0.98	0.92	1	1.18	1.01	1.34	1.28	1.16	1.23	1.3	1.33
COL3	1.01	0.95	0.96	1	1.19	0.88	0.68	0.94	1.2	0.81	0.77	0.84	0.61	0.69	0.61	0.69	0.77	0.65
ACTA2	1.03	0.92	1.22	1.01	0.86	0.95	0.89	0.98	1.06	0.89	0.99	1.21	0.81	0.69	0.83	0.78	0.61	0.69
THBS4	0.97	1.05	0.87	0.95	1.07	1.08	1.13	1.11	1.3	1.01	1.23	1.22	1.1	1.52	1.4	1.55	1.54	2.18
					figure 10h the collagen fiber diameters distribution at the tendon repair site
					diameters range	Injury	GelMA	GelMA-c-FGF7
					15	0	0.08	0.083
					30	2.17	3.17	4.84
					45	70.14	27.69	18.93
					60	27.19	40.37	23.02
					75	0.5	26.11	10.01
					90	0	1.75	4.92
					105	0	0.75	5.84
					120	0	0.08	6.17
					135	0	0	7.67
					150	0	0	9.26
					165	0	0	7.84
					180	0	0	1.42

## Sheet: Figure S1b,d,f,g
figure S1b histological scoring of tendon tissue for Achilles tendon of mice
group	Wildtype						Fgf7-/-
	Exp.1	Exp.2	Exp.3	Exp.4	Exp.5	Exp.6	Exp.1	Exp.2	Exp.3	Exp.4	Exp.5	Exp.6
14d	1.5	3	3	2	2	3	3.5	2.5	2	1.5	3	3
21d	5	4.5	4.5	5.5	6	5.5	8	5.5	7.5	7	6	8.5
10w	2	3	3.5	2.5	3	2.5	12	12	11.5	12.5	12.5	11
figure S1d histological scoring of tendon tissue for patellar tendon of mice
group	Wildtype						Fgf7-/-
	Exp.1	Exp.2	Exp.3	Exp.4	Exp.5	Exp.6	Exp.1	Exp.2	Exp.3	Exp.4	Exp.5	Exp.6
14d	2	3.5	2	2	1.5	3	3	1.5	2.5	2.5	2	2.5
21d	3.5	2	3	4	2	3	9	9	10	10	9	8
10w	1	1	0.5	1.5	1	1	10	13	13.5	11.5	11	12
figure S1f histological scoring of tendon tissue for tail tendon of mice
group	Wildtype						Fgf7-/-
	Exp.1	Exp.2	Exp.3	Exp.4	Exp.5	Exp.6	Exp.1	Exp.2	Exp.3	Exp.4	Exp.5	Exp.6
21d	4	5.5	5	6	5.5	5	4.5	6	6	5.5	5.5	7.5
10w	5	7.5	5.5	6	5.5	6	6	5.5	5.5	6.5	6.5	5
figure S1g diameter of tail tendon(μm)
group	Wildtype						Fgf7-/-
	Exp.1	Exp.2	Exp.3	Exp.4	Exp.5	Exp.6	Exp.1	Exp.2	Exp.3	Exp.4	Exp.5	Exp.6
21d	1031.7	1017.3	849.6	1152.2	985.9	1166.3	958.6	1036.4	945.4	1002.5	1013.5	1020.8
10w	1197.3	1470.8	1179.5	1162.3	1367.4	1207.3	1348.7	1257.7	1295.9	1388.3	1383	1207.3

[truncated: 8 more sheets: Figure S2, Figure S3b,c,d,k, Figure S4, Figure S5, Figure S10, Figure S14, Figure S16c,d,e, FIgure S20]
